# Supplementary material for: Selenium Nanoparticle and Melatonin Treatments Improve Melon Seedling Growth by Regulating Carbohydrate and Polyamine
Source: Int J Mol Sci. 2024 Jul 17;25(14):7830. doi: 10.3390/ijms25147830 (PMC11276989; doi:10.3390/ijms25147830)
Supplement: Supplementary file 1 [file ijms-25-07830-s001.zip]

Archive with 1 entries (1 files):
- ijms-3100743-supplementary.pdf
